# Supplementary material for: Preventive Effect of M. cochinchinensis on Melanogenesis via Tyrosinase Activity Inhibition and p-PKC Signaling in Melan-A Cell
Source: Nutrients. 2021 Oct 29;13(11):3894. doi: 10.3390/nu13113894 (PMC8623224; doi:10.3390/nu13113894)
Supplement: Supplementary file 1 [file nutrients-13-03894-s001.zip]

Archive with 1 entries (1 files):
- nutrients-1425739-supplementary.pdf
